# Supplementary material for: Treatment with sodium (S)-2-hydroxyglutarate prevents liver injury in an ischemia-reperfusion model in female Wistar rats
Source: PeerJ. 2021 Nov 12;9:e12426. doi: 10.7717/peerj.12426 (PMC8592047; doi:10.7717/peerj.12426)
Supplement: Supplemental Information 4 [file peerj-09-12426-s004.txt]

Group	Weight	Weight_liver	Liver_rat	ALP	ALT	AST	GLU	LDH	TB	MDA	SOD	IL_1b	TNF_a	IL_6	GPx
SH	235	6.7371	0.0287	112	39	108	391	1099	0.1	694.13	22.68	8.59	9.00	34.75	666.39
SH	244	6.3887	0.0262	80	34	96	345	917	0.1	564.15	25.80	15.69	12.49	39.18	807.20
SH	222	6.0877	0.0274	107	50	127	250	497	0.1	588.02	20.77	14.72	9.36	32.11	823.81
SH	235	8.0629	0.0343	112	88	215	298	3526	0.2	801.29	26.56	5.58	10.68	27.55	882.44
SH	243	8.094	0.0333	173	64	112	428	3007	0.1	725.52	18.92	9.23	6.20	25.14	889.28
SH	233	7.446	0.0320	121	48	90	407	1017	0.1	578.36	26.66	4.90	5.27	20.26	953.15
SH	231	6.5409	0.0283	120	50	104	355	712	0.2	610.92	20.97	8.43	7.66	26.64	794.68
HGTox	216	6.827	0.0316	178	59	184	460	1911	0.1	662.45	33.92	6.82	7.52	22.87	775.00
HGTox	280	7.1607	0.0256	77	59	136	330	1624	0.2	692.43	19.37	11.30	5.60	20.83	854.21
HGTox	212	6.5995	0.0311	128	49	130	319	1700	0.1	789.26	36.90	4.95	7.10	20.97	732.38
HGTox	236	8.9674	0.0380	138	50	93	374	1173	0.1	935.86	31.42	7.61	7.91	28.88	808.80
HGTox	212	6.2818	0.0296	130	74	179	395	1674	0.1	705.23	19.97	9.67	7.30	27.39	1007.39
HGTox	222	6.8346	0.0308	124	42	106	287	1864	0.1	687.83	26.03	9.39	6.03	22.75	863.13
IR	244	7.5268	0.0308	380	1500	3400	320	7540	0.2	619.56	32.30	13.59	7.60	25.90	752.72
IR	241	6.8011	0.0282	240	1360	2380	200	8180	0.3	657.98	20.79	12.94	4.98	21.58	771.01
IR	242	7.4142	0.0306	100	1240	2160	321	9940	0.1	579.64	30.04	18.26	6.55	22.26	808.82
IR	250	7.1959	0.0288	220	2160	3100	151	14240	0.3	589.75	29.17	17.50	7.27	24.23	813.08
IR	244	7.6304	0.0313	160	2260	2400	198	16140	0.2	533.00	18.61	14.57	6.94	26.12	732.20
IR	241	8.7233	0.0362	320	1980	2320	46	18640	0.5	638.30	27.24	17.39	8.63	35.83	788.08
IR	280	8.0593	0.0288	75	1320	3080	171	13360	0.3	545.10	25.81	11.33	8.13	26.48	816.89
HGIR	234	6.1271	0.0262	180	940	1680	239	7960	0.2	636.55	21.51	16.93	4.23	18.41	726.38
HGIR	235	6.9821	0.0297	260	980	1720	220	7960	0.3	590.97	25.08	8.09	4.38	13.67	702.08
HGIR	227	6.1698	0.0272	180	1200	2780	231	11300	0.5	643.26	12.45	7.48	7.79	19.39	688.77
HGIR	223	7.417	0.0333	180	1320	2780	232	10560	0.2	565.35	33.31	11.87	5.60	18.84	713.71
HGIR	221	7.2604	0.0329	137	540	820	143	3840	0.1	710.72	18.93	9.70	5.58	17.82	674.02
HGIR	254	7.5585	0.0298	62	840	1700	123	5840	0.3	521.36	40.70	6.40	3.71	12.89	806.47
HGIR	277	6.9154	0.0250	86	1020	2620	111	7260	0.1	641.68	20.07	8.82	6.14	17.67	748.87
