# Supplementary material for: Treatment with sodium (S)-2-hydroxyglutarate prevents liver injury in an ischemia-reperfusion model in female Wistar rats
Source: PeerJ. 2021 Nov 12;9:e12426. doi: 10.7717/peerj.12426 (PMC8592047; doi:10.7717/peerj.12426)
Supplement: Supplemental Information 5 [file peerj-09-12426-s005.txt]

Group	CT1_bact	CT2_bact	CT1_Hmox1	CT2_Hmox1
SH	22.28385735	22.02469063	23.78902245	23.39277458
SH	20.94299698	20.68048668	23.70163727	23.16598129
SH	21.58319664	21.4124794	23.9946804	23.68890381
SH	21.69840431	21.24894142	24.93211555	24.28977776
SH	22.2022953	21.95089912	25.1953125	24.96530342
SH	21.86582184	21.55455399	23.73164558	23.18273163
SH	22.68523216	22.38294411	24.99853897	24.57573128
HGTox	20.69943619	20.58547974	23.56576347	22.83291054
HGTox	21.40789604	21.46199799	25.45108986	24.42456818
HGTox	21.39480591	21.21965981	24.1492672	23.34905243
HGTox	21.11276817	20.63550377	23.9359951	22.94708061
HGTox	21.11733246	21.12588692	23.90728951	23.04426384
HGTox	21.40435982	21.34528732	24.57396317	23.83696747
IR	21.55570412	21.55294418	24.76854515	24.13084602
IR	21.2012043	21.04566574	23.65377808	23.02092361
IR	21.75509453	21.62906456	24.41628265	23.74250031
IR	20.85434341	20.64377022	23.45660782	22.78181648
IR	21.90278816	21.74796867	24.94941902	24.32990456
IR	21.89565468	21.67340851	24.89708519	24.25813103
IR	21.4967823	21.5046196	23.88376045	23.2123394
HGIR	21.28547478	20.97336006	23.81694603	23.03607178
HGIR	21.21971321	20.82486534	23.48871803	22.74076843
HGIR	20.81549835	20.46415138	23.80754662	23.05822563
HGIR	21.18408394	20.81780434	23.67009735	22.91056252
HGIR	22.86688805	22.63791656	25.15561676	24.4464035
HGIR	20.62157249	20.68852997	23.48705101	23.33145142
HGIR	21.22001266	21.00750732	23.83282852	24.26249313
