# Supplementary material for: Treatment with sodium (S)-2-hydroxyglutarate prevents liver injury in an ischemia-reperfusion model in female Wistar rats
Source: PeerJ. 2021 Nov 12;9:e12426. doi: 10.7717/peerj.12426 (PMC8592047; doi:10.7717/peerj.12426)
Supplement: Supplemental Information 6 [file peerj-09-12426-s006.txt]

Group	CT1_bact	CT2_bact	CT1_Pdk1	CT2_Pdk1	CT1_Vegfa	CT2_Vegfa
SH	21.49407578	21.49415016	22.05460739	21.98939896	20.43415451	20.46716118
SH	20.72208023	20.75829697	21.94093323	21.83876038	19.98972511	19.95930099
SH	21.18504143	21.07369423	21.96362877	21.91129112	19.53946114	19.53620911
SH	21.6681366	21.45430756	22.45533943	22.27396774	20.14777184	19.91687775
SH	20.84242821	24.23143196	21.79083252	22.01281548	19.8876915	25.53292084
SH	20.70368195	23.00076294	22.12677383	22.38986588	19.71159744	19.80235481
SH	21.81764603	21.95804405	23.32263374	23.39634323	21.66259766	21.84477806
HGTox	20.52262688	20.60660744	22.37537766	22.37250137	20.82611084	20.75253868
HGTox	21.1580143	21.00498199	22.69842148	23.20021439	21.45896339	21.49391365
HGTox	20.76003075	20.73442459	22.89543724	23.2920208	21.90432167	22.21356964
HGTox	20.42136955	20.40136719	21.77159309	21.61746216	20.30259323	20.82457352
HGTox	21.11613274	20.49446487	22.24124146	22.13764954	19.90506363	20.2696228
HGTox	21.24386024	20.72380257	23.6325264	22.99711037	21.12294579	21.58291817
IR	20.804142	20.73010635	22.00706291	22.14330292	20.45404816	20.20909309
IR	21.04574966	20.81098366	22.71457672	22.57157898	21.0732193	20.87848663
IR	20.54557419	20.40782547	21.30290794	21.40904617	19.64857292	19.54249573
IR	21.25174904	21.19052505	22.82703972	23.40196228	21.10943413	21.14174652
IR	20.51789474	20.79332733	23.78167915	23.7288456	19.69227409	21.16259575
IR	21.37928963	21.51248932	23.73928452	23.63109016	21.65233612	21.75475121
IR	NA	NA	34.54039764	34.27246857	NA	37.09461594
HGIR	20.90587997	20.86072922	23.31365204	23.50319862	21.13493538	20.83797073
HGIR	20.68113899	20.41724014	22.30518913	21.62959099	19.98267365	20.24941826
HGIR	20.33815765	20.16808128	22.9577446	22.45747185	18.97231865	19.8564949
HGIR	20.41953087	20.37667274	24.29566383	23.76671028	21.16199493	21.63885307
HGIR	22.22019958	21.95726204	24.81602478	24.20348167	22.91052818	23.50989151
HGIR	20.30186272	20.46865273	22.059515	21.6131115	19.30513	19.45636177
HGIR	20.57780266	20.45624352	22.62327003	22.23529243	19.93249321	20.19700813
