# Supplementary material for: Treatment with sodium (S)-2-hydroxyglutarate prevents liver injury in an ischemia-reperfusion model in female Wistar rats
Source: PeerJ. 2021 Nov 12;9:e12426. doi: 10.7717/peerj.12426 (PMC8592047; doi:10.7717/peerj.12426)
Supplement: Supplemental Information 7 [file peerj-09-12426-s007.txt]

Group	Necrosis	Congestion	Vacuolization
SH	0	1	0
SH	0	2	0
SH	0	1	0
SH	0	0	0
SH	0	0	0
SH	0	0	0
SH	0	1	0
HGTox	1	1	0
HGTox	1	2	0
HGTox	0	0	0
HGTox	0	1	1
HGTox	1	2	1
HGTox	2	0	0
IR	3	3	0
IR	2	3	1
IR	3	2	0
IR	3	2	0
IR	3	3	1
IR	3	3	3
IR	3	3	0
HGIR	3	1	1
HGIR	3	2	1
HGIR	1	2	0
HGIR	3	2	0
HGIR	2	2	2
HGIR	1	1	1
HGIR	2	0	0
